# Supplementary material for: 1,2,4-Triazole-Tethered Indolinones as New Cancer-Fighting Small Molecules Targeting VEGFR-2: Synthesis, Biological Evaluations and Molecular Docking
Source: Pharmaceuticals (Basel). 2024 Jan 8;17(1):81. doi: 10.3390/ph17010081 (PMC10820444; doi:10.3390/ph17010081)
Supplement: Supplementary file 1 [file pharmaceuticals-17-00081-s001.zip]

Archive with 1 entries (1 files):
- pharmaceuticals-2754791-supplementary.pdf
